# Supplementary material for: Molecular Identification and Biogenic Amine Production Capacity of Enterococcus faecalis Strains Isolated from Raw Milk
Source: Int J Mol Sci. 2025 Oct 28;26(21):10480. doi: 10.3390/ijms262110480 (PMC12608866; doi:10.3390/ijms262110480)
Supplement: Supplementary file 1 [file ijms-26-10480-s001.zip]

Archive with 1 entries (1 files):
- ijms-3881186-supplementary.pdf
